# Supplementary material for: Impact of RAASIs on Potassium and Mortality in a Large Cohort of Hemodialysis Patients: Practical Excursus and Comparison Between Traditional Statistics and Machine Learning
Source: J Clin Med. 2026 Jun 25;15(13):4928. doi: 10.3390/jcm15134928 (PMC13361815; doi:10.3390/jcm15134928)
Supplement: Supplementary file 1 [file jcm-15-04928-s001.zip]

Archive with 1 entries (1 files):
- jcm-4314553-supplementary.png
